# Supplementary material for: Valorization of Organic Third-Category Fruits Through Vinegar Fermentation: A Laboratory-Scale Evaluation of Apples, Peaches, and Clementines
Source: Foods. 2026 Jan 9;15(2):238. doi: 10.3390/foods15020238 (PMC12840212; doi:10.3390/foods15020238)
Supplement: Supplementary file 1 [file foods-15-00238-s001.zip]

Archive with 1 entries (1 files):
- foods-4029709-supplementary.pdf
